# Supplementary material for: In Situ Observation of Deformation in a Sn-3Ag-0.5Cu/Cu Solder Joint Using High-Voltage Transmission Electron Microscopy
Source: Materials (Basel). 2025 Aug 21;18(16):3925. doi: 10.3390/ma18163925 (PMC12387378; doi:10.3390/ma18163925)
Supplement: Supplementary file 1 [file materials-18-03925-s001.zip]

Archive with 6 entries (6 files):
- Video S1-30x-low.mp4
- __MACOSX/._Video S1-30x-low.mp4
- VideoS2a-Top part 4x-low.mp4
- __MACOSX/._VideoS2a-Top part 4x-low.mp4
- VideoS2b-Bottom part 4x-low2.mov
- __MACOSX/._VideoS2b-Bottom part 4x-low2.mov
